# Supplementary material for: Choosing Variant Interpretation Tools for Clinical Applications: Context Matters
Source: Int J Mol Sci. 2023 Jul 24;24(14):11872. doi: 10.3390/ijms241411872 (PMC10380979; doi:10.3390/ijms241411872)
Supplement: Supplementary file 1 [file ijms-24-11872-s001.zip]

Archive with 1 entries (1 files):
- ijms-2470538-supplementary.pdf
